# Supplementary material for: Combing Transcriptomes for Secrets of Deep-Sea Survival: Environmental Diversity Drives Patterns of Protein Evolution
Source: Integr Comp Biol. 2019 May 29;59(4):786–98. doi: 10.1093/icb/icz063 (PMC6797910; doi:10.1093/icb/icz063)
Supplement: icz063_Supplementary_Data [file icz063_supplementary_data.zip]

Archive with 7 entries (7 files):
- icb-2019-0105-File007.docx
- icb-2019-0105-File008.pdf
- icb-2019-0105-File009.pdf
- icb-2019-0105-File010.pdf
- icb-2019-0105-File011.pdf
- icb-2019-0105-File012.pdf
- icb-2019-0105-File013.pdf
